# Supplementary material for: Longitudinal Detection of Twenty DNA and RNA Viruses in Allogeneic Hematopoietic Stem Cell Transplant Recipients Plasma
Source: Viruses. 2023 Apr 7;15(4):928. doi: 10.3390/v15040928 (PMC10142697; doi:10.3390/v15040928)
Supplement: Supplementary file 1 [file viruses-15-00928-s001.zip]

Archive with 1 entries (1 files):
- viruses-2247529-supplementary.pdf
